# Supplementary material for: PcNRAMP1 Enhances Cadmium Uptake and Accumulation in Populus × canescens
Source: Int J Mol Sci. 2022 Jul 8;23(14):7593. doi: 10.3390/ijms23147593 (PMC9316961; doi:10.3390/ijms23147593)
Supplement: Supplementary file 1 [file ijms-23-07593-s001.zip]

Archive with 1 entries (1 files):
- ijms-1772605-supplementary.pdf
